# Supplementary material for: A Rapid, Simple, Trace, Cost-Effective, and High-Throughput Stable Isotope-Dilution Liquid Chromatography–Tandem Mass Spectrometry Method for Serum Methylmalonic Acid Quantification and Its Clinical Applications
Source: Diagnostics (Basel). 2022 Sep 20;12(10):2273. doi: 10.3390/diagnostics12102273 (PMC9600096; doi:10.3390/diagnostics12102273)
Supplement: Supplementary file 1 [file diagnostics-12-02273-s001.zip]

Archive with 1 entries (1 files):
- diagnostics-1893560-supplementary.pdf
